# Supplementary material for: Data on farmers’ adoption of climate change mitigation measures, individual characteristics, risk attitudes and social influences in a region of Switzerland
Source: Data Brief. 2020 Mar 10;30:105410. doi: 10.1016/j.dib.2020.105410 (PMC7110304; doi:10.1016/j.dib.2020.105410)
Supplement: Supplementary file 1 [file mmc1.zip]

Archive with 1 entries (1 files):
- rawdata_new_rev.csv
