# Supplementary material for: Data on farmers’ adoption of climate change mitigation measures, individual characteristics, risk attitudes and social influences in a region of Switzerland
Source: Data Brief. 2020 Mar 10;30:105410. doi: 10.1016/j.dib.2020.105410 (PMC7110304; doi:10.1016/j.dib.2020.105410)
Supplement: Supplementary file 1 [file mmc1.zip › rawdata_new_rev.csv]

id	date	total_agr_land	workforce	trees	arable_land	ley	perm_grass	perm_crops	prot_cult	add_agr_land	oth_land	qual_landscape	spec_crops	grapes	vegetables	fruits	oth_spec_crops	animal_unit	cattle_animal_unit	dairy_cows	suckler_cows	hor_shee_goa	pigs_poultry	pigs	poultry	eco_proof	organic	farmtype	region	age	educ	cons_general	percep_hail	percep_drought	percep_frost	percep_heavyrain	percep_longrain	percep_heat	cons_farm	self_reduc	self_act	self_cap	self_conf	self_not	legum	legum_eff	conc	conc_eff	add
1	13.03.2019 10:59	4925	1.95406	79	3871	107	793	140	0	0	165	0	140	140	0	0	0	3.925	3.925	0	0.9973	0	0	0	0	1	0	Livestock	Kohlfirst/Rhein	62	1	4	2	2	2	1	2	2	4	1	4	1	1	4	2	NA	2	NA	2
2	13.03.2019 11:08	2176	6.6131	12	1671	0	98	338	119	0	93	0	2088	0	1790	0	338	0	0	0	0	0	0	0	0	1	0	Arable farming	Kohlfirst/Rhein	53	2	5	3	2	2	3	3	3	5	3	3	2	2	2	3	NA	3	NA	3
3	13.03.2019 11:37	2251	1.39384	31	1507	279	380	81	0	4	512	0	81	81	0	0	0	15.9528	15.9028	14.6137	0	0	0.05	0	0.05	1	0	Livestock	Kohlfirst/Rhein	60	2	4	2	3	1	1	1	3	4	2	1	2	3	1	2	4	2	1	2
4	13.03.2019 13:54	2389	1.99523	3	1969	71	322	0	0	27	350	0	0	0	0	0	0	52.9	0	0	0	0	52.9	0	52.9	1	0	Livestock	Flaachtal	62	2	4	2	2	2	2	2	2	4	3	3	4	4	2	2	3	2	3	3
5	13.03.2019 14:18	3205	3.09942	39	1911	675	461	117	0	14	112	0	117	0	0	0	117	56.5108	54.9184	40.3041	0	1.3424	0.25	0	0.25	1	0	Livestock	Kohlfirst/Rhein	57	1	5	2	3	2	2	1	3	4	1	2	2	2	2	2	3	2	3	2
6	13.03.2019 14:48	4912	12.24688	159	3188	268	1145	45	145	116	229	0	2899	0	2920	15	168	11.29	0	0	0	5.63	5.66	5.55	0.11	1	1	Others	Thurtal	NA	1	4	2	2	2	2	1	2	4	3	3	2	3	4	2	4	2	3	2
7	13.03.2019 14:56	3113	1.25375	5	2355	0	156	0	0	4	32	0	189	0	798	0	0	0	0	0	0	0	0	0	0	1	0	Arable farming	Kohlfirst/Rhein	53	1	5	2	2	1	1	1	3	4	4	3	2	3	3	3	NA	3	NA	3
8	13.03.2019 15:45	NA	NA	0	0	0	0	0	0	0	0	0	0	0	0	0	0	0	0	0	0	0	0	0	0	NA	NA	NA	Andere Gemeinde	NA	2	2	1	2	3	1	2	2	2	2	4	4	4	4	1	4	1	3	1
9	13.03.2019 15:52	3095	3.61309	88	1609	458	940	88	0	0	493	0	305	88	761	0	0	48.7596	48.6896	38.1781	0	0	0.07	0	0.07	1	0	Livestock	Stammertal	NA	2	5	2	2	2	2	2	3	4	2	2	1	2	2	2	2	2	1	2
10	13.03.2019 16:15	330	0.26757	29	0	102	177	31	0	20	322	0	31	28	0	3	0	2.1	0	0	0	2.1	0	0	0	1	0	Livestock	Flaachtal	56	4	3	1	1	1	1	1	1	3	1	1	1	1	1	2	5	2	5	3
11	13.03.2019 17:17	3650	4.25366	50	2207	866	547	12	0	18	335	0	0	0	320	0	12	124.9788	40.8588	0	24.0137	0	84.12	0	84.12	1	0	Livestock	Stammertal	36	1	4	1	2	1	2	1	2	4	3	2	2	4	3	2	NA	1	3	1
12	13.03.2019 17:56	5107	4.11218	59	1879	1101	1941	0	0	51	575	0	5	0	5	0	0	69.3598	69.3598	63.8	0	0	0	0	0	1	1	Livestock	Flaachtal	41	1	4	1	2	1	3	2	2	4	5	3	4	3	5	1	4	1	5	2
13	13.03.2019 20:19	120	2.12568	24	3559	381	113	0	0	44	791	0	409	0	409	0	0	1.29	0	0	0	1.19	0.1	0	0.1	1	0	Others	Kohlfirst/Rhein	47	2	4	1	2	1	2	2	2	4	4	5	1	5	5	2	3	2	4	2
14	13.03.2019 19:36	2831	1.44539	108	1610	601	620	0	0	0	378	0	0	0	0	0	0	26.5582	26.5582	0	21.2849	0	0	0	0	1	0	Livestock	Thurtal	60	1	4	1	2	1	1	2	2	4	2	2	1	3	2	2	2	1	2	1
15	13.03.2019 20:49	3813	1.75223	153	2605	143	933	88	0	44	1274	0	88	83	364	5	0	12.6439	12.6439	10.0356	0	0	0	0	0	1	0	Livestock	Thurtal	60	1	4	1	2	2	1	2	2	4	2	1	2	3	2	1	3	1	2	1
16	13.03.2019 20:44	4424	3.02111	65	2813	623	935	0	0	10	756	0	0	0	0	0	0	4.854	0	0	0	4.854	0	0	0	1	0	Others	Kohlfirst/Rhein	39	1	5	2	2	2	2	1	2	4	5	5	3	5	5	1	5	2	4	1
17	13.03.2019 20:47	1734	1.0049	24	1565	0	156	0	0	5	365	0	0	0	0	0	0	21.8724	21.8724	0	0	0	0	0	0	1	0	Livestock	Thurtal	43	2	4	2	2	2	1	1	2	4	2	4	1	3	3	1	4	2	3	2
18	13.03.2019 20:45	3005	1.63988	9	2249	25	401	308	0	22	130	0	308	168	0	0	140	0.25	0	0	0	0	0.25	0	0.25	1	0	Arable farming	Flaachtal	31	1	4	1	2	2	2	2	2	4	2	2	1	2	2	2	NA	2	NA	3
19	13.03.2019 22:31	1465	1.02664	128	713	243	479	10	0	20	688	0	10	10	0	0	0	14.8976	12.1136	12	0	2.56	0.224	0	0.224	1	0	Livestock	Flaachtal	53	1	2	1	2	1	1	1	2	2	4	4	5	5	3	1	5	1	5	1
20	13.03.2019 22:39	2071	1.56592	25	660	367	998	26	0	20	168	0	26	0	0	26	26	26.9202	24.2702	23.1096	0	2.45	0.2	0	0.2	1	0	Livestock	Stammertal	60	1	4	2	2	1	1	1	2	4	2	2	1	2	2	2	NA	2	NA	2
21	14.03.2019 07:33	1843	5.39303	14	66	0	52	1708	0	17	55	0	1657	0	0	324	1698	0	0	0	0	0	0	0	0	1	0	Specialized crops	Stammertal	NA	1	3	2	2	1	1	1	2	3	3	3	3	2	4	3	NA	3	NA	3
22	14.03.2019 09:10	6516	4.72324	82	3395	1386	1159	0	0	5	282	0	0	0	0	0	0	84.8934	82.6734	71.8274	0	2.1	0.12	0	0.12	1	0	Livestock	Flaachtal	NA	1	4	1	2	1	2	2	2	4	5	5	2	5	5	2	2	2	1	2
23	14.03.2019 10:19	188	1.24984	6	0	0	32	156	0	0	0	0	156	156	0	0	0	0	0	0	0	0	0	0	0	0	NA	Specialized crops	Kohlfirst/Rhein	52	1	4	3	2	2	3	1	2	4	1	2	1	3	2	3	3	3	3	3
24	14.03.2019 11:14	96	0.26794	2	0	0	14	82	0	0	0	0	82	82	0	0	0	0	0	0	0	0	0	0	0	1	0	Specialized crops	Flaachtal	45	3	5	1	2	2	2	2	2	5	3	3	2	4	4	3	4	3	4	3
25	14.03.2019 12:04	2340	1.00751	48	1949	0	247	138	0	6	417	0	138	85	0	53	0	0	0	0	0	0	0	0	0	1	0	Arable farming	Flaachtal	58	1	4	3	2	1	1	2	2	4	2	3	2	2	4	3	NA	3	NA	3
26	14.03.2019 13:24	1944	1.34191	27	965	389	534	1	0	0	446	0	2	0	1	1	1	24.6765	23.2565	20.0274	0	0	1.42	1.02	0.4	1	0	Livestock	Kohlfirst/Rhein	56	2	4	1	2	1	2	2	2	4	3	3	1	3	1	2	1	1	4	1
27	14.03.2019 13:29	960	0.30216	45	748	0	205	7	0	0	649	0	7	0	0	7	0	0.35	0	0	0	0	0.35	0	0.35	1	0	Arable farming	Flaachtal	65	1	4	2	3	1	2	2	3	3	1	1	3	4	1	2	2	2	4	3
28	14.03.2019 14:21	1892	0.98266	22	1074	272	497	0	0	8	108	0	0	0	261	0	0	20.5339	20.5339	1	15.1863	0	0	0	0	1	0	Livestock	Thurtal	65	1	4	1	2	1	2	3	3	4	1	2	2	2	4	2	NA	2	1	2
29	14.03.2019 15:38	1235	5.33659	64	68	117	294	700	0	56	13	0	700	675	0	25	0	8.72	0	0	0	8.66	0.06	0	0.06	1	1	Livestock	Stammertal	NA	4	5	3	3	3	3	2	3	4	5	5	4	4	5	1	4	1	5	2
30	15.03.2019 10:25	2143	1.35908	72	563	825	685	4	0	66	415	0	4	0	0	4	0	26.6463	26.6463	0	17.3096	0	0	0	0	1	1	Livestock	Stammertal	38	1	4	2	3	2	1	1	2	4	4	4	2	5	5	2	5	2	5	1
31	15.03.2019 10:12	4048	4.21357	80	2238	648	1137	5	0	20	302	0	0	0	5	0	0	83.3537	83.3537	80.0466	0	0	0	0	0	1	0	Livestock	Flaachtal	41	3	4	1	2	2	2	2	1	4	3	3	2	2	2	1	2	2	1	2
32	25.03.2019 09:38	3160	1.25135	35	1345	921	541	5	0	0	607	0	5	5	0	0	0	18.691	0	0	0	18.691	0	0	0	1	0	Others	Flaachtal	58	1	5	1	2	2	3	2	2	5	2	2	2	3	3	2	NA	2	NA	3
33	16.03.2019 18:59	139	0.63747	0	0	0	0	139	0	0	0	0	139	139	0	0	0	0	0	0	0	0	0	0	0	0	0	Specialized crops	Andere Gemeinde	55	4	4	2	2	2	2	2	1	2	3	3	2	4	3	3	NA	3	NA	3
34	16.03.2019 23:06	1931	0.44482	20	1797	9	125	0	0	0	220	0	0	0	0	0	0	0	0	0	0	0	0	0	0	1	0	Arable farming	Stammertal	52	1	4	3	2	1	1	1	2	4	4	3	3	4	4	3	3	3	2	3
35	17.03.2019 10:07	2341	1.56816	80	1057	569	694	8	0	13	204	0	8	0	0	8	0	21.7035	21.7035	20.4356	0.6082	0	0	0	0	1	1	Livestock	Stammertal	64	2	5	2	3	2	2	1	2	4	4	4	3	3	4	1	3	1	5	1
36	19.03.2019 09:03	1896	0.87377	42	1479	120	235	62	0	0	761	0	62	62	125	0	0	4.2907	4.2907	0	0	0	0	0	0	1	0	Livestock	Stammertal	NA	1	4	3	3	3	3	1	3	4	2	2	1	3	3	2	3	2	3	2
37	20.03.2019 10:34	2237	1.22565	52	1291	117	817	0	0	12	651	0	0	0	0	0	0	13.2412	13.2412	0	0	0	0	0	0	1	0	Livestock	Thurtal	45	1	4	2	2	2	1	2	2	3	2	4	4	4	4	1	4	2	2	2
38	20.03.2019 16:04	NA	NA	0	0	0	0	0	0	0	0	0	0	0	0	0	0	0	0	0	0	0	0	0	0	NA	NA	NA	Andere Gemeinde	NA	2	5	1	2	1	1	2	3	4	3	4	4	4	2	1	4	1	4	1
39	20.03.2019 20:41	3549	3.62237	101	1388	1045	1047	59	0	10	169	0	59	59	15	0	0	68.0029	67.7029	58.7781	0	0	0.3	0	0.3	1	0	Livestock	Thurtal	50	4	5	3	3	3	3	3	3	2	4	4	4	4	5	2	NA	2	5	2
40	21.03.2019 09:28	1967	1.66962	73	801	255	806	95	0	0	338	0	95	95	0	0	0	32.553	31.503	0	26.4027	1.05	0	0	0	1	0	Livestock	Kohlfirst/Rhein	47	1	4	3	2	1	1	1	2	4	2	4	3	4	3	2	NA	2	NA	1
41	21.03.2019 10:28	663	0.62746	2	645	0	18	0	0	0	9	0	160	0	0	0	160	0	0	0	0	0	0	0	0	1	0	Arable farming	Flaachtal	49	1	4	2	3	1	2	2	2	2	2	4	4	4	4	3	2	3	4	3
42	21.03.2019 22:57	2039	0.91346	52	1081	411	547	0	0	0	839	0	0	0	112	0	0	15.7363	14.1455	0	8.1096	1.5908	0	0	0	1	0	Livestock	Stammertal	51	1	4	1	2	1	2	3	2	4	3	5	1	2	2	2	5	2	1	2
43	22.03.2019 10:30	4859	2.38069	59	3535	293	688	243	0	100	648	0	373	205	480	38	0	0	0	0	0	0	0	0	0	1	0	Arable farming	Stammertal	32	3	4	3	3	1	1	1	3	4	3	3	1	4	5	3	NA	3	NA	3
44	22.03.2019 19:26	2334	0.73173	79	1829	157	314	34	0	0	264	0	18	0	7	11	23	2.145	0.2012	0.1315	0	1.5438	0.4	0	0.4	1	0	Others	Stammertal	41	1	4	3	2	1	1	2	2	4	4	5	2	4	5	1	4	2	5	2
45	24.03.2019 20:01	2851	2.43409	121	722	1481	594	0	0	0	629	0	0	0	0	0	0	64.3401	64.3401	0.4712	52.0958	0	0	0	0	1	0	Livestock	Kohlfirst/Rhein	54	1	5	1	2	1	1	2	2	4	2	4	2	1	2	2	4	2	4	1
46	24.03.2019 21:27	4499	2.83468	100	691	1061	2700	0	0	47	800	0	12	0	12	0	0	59.6794	59.4794	0.4959	46.011	0	0.2	0	0.2	1	0	Livestock	Flaachtal	59	2	4	1	2	1	2	1	2	4	2	5	2	2	3	2	3	2	NA	1
47	25.03.2019 10:11	1145	0.91991	30	150	468	453	69	0	5	99	0	69	0	0	69	0	12.4377	9.6377	0	8.1863	2.8	0	0	0	1	1	Livestock	Flaachtal	65	1	4	1	3	2	2	2	2	4	4	4	3	4	5	2	5	1	4	2
48	26.03.2019 09:21	2290	1.26645	52	1699	0	487	104	0	0	236	0	104	0	0	0	104	14.3235	12.2735	0	0	1.8	0.25	0	0.25	1	0	Livestock	Kohlfirst/Rhein	66	3	4	2	2	2	2	2	2	3	4	2	4	4	4	1	4	2	4	2
49	26.03.2019 11:54	3834	1.84709	128	3212	0	493	129	0	0	2185	0	129	129	0	0	0	0	0	0	0	0	0	0	0	1	0	Arable farming	Kohlfirst/Rhein	41	3	5	2	3	2	1	2	3	4	5	5	4	5	4	3	4	3	3	3
50	26.03.2019 22:19	1397	0.75905	15	903	122	203	115	0	0	483	0	115	115	0	0	0	0	0	0	0	0	0	0	0	1	0	Others	Flaachtal	57	1	4	1	2	2	2	2	3	3	2	3	2	3	4	3	4	3	NA	3
51	27.03.2019 07:21	1170	0.59958	43	931	0	211	28	0	0	19	0	28	28	0	0	0	0.14	0	0	0	0	0.14	0	0.14	1	0	Arable farming	Flaachtal	49	1	4	1	2	1	2	1	2	4	3	2	4	4	2	2	NA	2	NA	3
52	28.03.2019 17:17	2098	0.54051	29	1847	0	251	0	0	0	447	0	0	0	0	0	0	1.85	0	0	0	1.75	0.1	0	0.1	1	0	Others	Thurtal	56	2	4	1	1	2	1	2	2	3	3	3	3	4	2	2	5	2	4	3
53	28.03.2019 17:24	1864	0.41008	10	1733	0	131	0	0	0	481	0	0	0	0	0	0	0	0	0	0	0	0	0	0	1	0	Arable farming	Kohlfirst/Rhein	39	1	4	1	2	1	2	1	2	4	1	3	2	3	2	3	4	3	4	3
54	28.03.2019 17:50	2335	0.5611	1	2040	18	277	0	0	0	261	0	0	0	0	0	0	1.7555	1.7555	0	1.3589	0	0	0	0	1	0	Livestock	Thurtal	60	1	4	1	3	1	2	2	2	4	4	4	4	2	4	2	5	2	NA	2
55	28.03.2019 18:32	4561	7.30112	13	3964	0	233	287	8	17	129	0	1962	287	1683	0	0	0	0	0	0	0	0	0	0	1	0	Arable farming	Flaachtal	NA	1	2	2	1	2	2	2	1	3	1	1	5	1	5	3	1	3	NA	3
56	28.03.2019 21:05	4237	3.17987	60	3332	355	402	148	0	0	113	0	148	148	168	0	0	22.9167	22.9167	19.5151	0	0	0	0	0	1	0	Livestock	Thurtal	39	2	1	2	1	2	2	2	2	1	1	1	1	1	1	2	1	2	1	1
57	28.03.2019 19:42	2037	1.77363	46	1099	360	364	111	0	79	206	0	111	102	0	9	0	25.7481	25.6981	18.6466	0	0	0.05	0	0.05	1	0	Livestock	Kohlfirst/Rhein	58	2	4	1	2	1	2	2	2	3	3	2	1	2	3	2	3	1	3	1
58	28.03.2019 20:50	NA	NA	0	0	0	0	0	0	0	0	0	0	0	0	0	0	0	0	0	0	0	0	0	0	NA	NA	NA	Andere Gemeinde	NA	1	3	1	2	2	1	1	1	3	3	2	3	4	2	1	NA	1	3	3
59	28.03.2019 21:00	2028	1.19133	28	1184	502	342	0	0	0	133	0	0	0	0	0	0	18.7982	18.2882	17.4685	0	0.51	0	0	0	1	0	Livestock	Thurtal	59	1	4	1	1	1	1	1	1	4	5	3	2	3	2	1	3	1	3	1
60	28.03.2019 21:06	2836	3.075	29	1542	255	758	247	0	12	427	0	277	218	432	0	29	24.5508	24.5508	0	19.4192	0	0	0	0	1	0	Livestock	Stammertal	29	2	4	3	2	2	2	2	2	4	4	4	1	2	5	2	4	1	5	1
61	28.03.2019 21:25	4218	3.83362	16	2226	1663	329	0	0	0	159	0	0	0	0	0	0	73.963	73.623	70.2384	0	0.34	0	0	0	1	0	Livestock	Flaachtal	38	1	5	3	3	2	3	1	3	5	3	4	1	4	2	1	4	1	4	2
62	28.03.2019 21:27	4829	3.32753	105	3248	379	425	5	0	25	358	0	300	0	10	5	285	39.0264	38.6764	16.9534	0	0.35	0	0	0	1	0	Livestock	Flaachtal	46	2	4	2	2	1	2	1	2	4	3	3	2	4	4	2	4	1	4	2
63	28.03.2019 22:24	1713	2.61312	8	1075	0	112	520	0	6	11	0	520	520	0	0	0	0	0	0	0	0	0	0	0	1	0	Specialized crops	Kohlfirst/Rhein	52	2	2	2	2	2	1	2	3	1	2	1	1	1	5	2	1	2	1	2
64	29.03.2019 00:18	2180	3.00159	82	1226	326	582	0	0	23	73	0	448	0	448	0	0	26.2511	0	0	0	2.2511	24	0	24	1	1	Livestock	Kohlfirst/Rhein	NA	4	4	2	3	2	1	1	2	4	5	5	3	4	4	1	4	2	4	2
65	29.03.2019 20:59	2588	2.76856	23	1185	645	591	155	0	0	111	0	155	155	0	0	0	43.8572	43.8572	41.5151	0	0	0	0	0	1	0	Livestock	Thurtal	47	2	4	2	3	2	3	2	3	4	3	3	2	3	3	1	3	2	3	1
66	30.03.2019 09:43	1485	0.34563	5	1232	0	253	0	0	0	236	0	0	0	0	0	0	1.06	0	0	0	0	1.06	0.51	0.55	1	0	Livestock	Thurtal	62	1	4	1	1	1	1	1	1	3	1	1	1	1	4	1	1	2	1	3
67	31.03.2019 08:57	3908	1.0784	28	3010	50	244	0	0	6	196	0	0	0	0	0	0	0	0	0	0	0	0	0	0	1	1	Arable farming	Flaachtal	NA	1	2	2	3	1	3	3	3	2	5	4	5	5	5	3	4	3	2	3
68	31.03.2019 09:09	1537	0.33814	5	1315	5	216	0	0	1	285	0	0	0	0	0	0	0	0	0	0	0	0	0	0	1	0	Arable farming	Flaachtal	50	4	2	2	2	2	2	2	2	2	3	3	2	4	3	3	NA	3	NA	3
69	31.03.2019 14:28	3908	1.0784	28	3010	50	244	0	0	6	196	0	0	0	0	0	0	0	0	0	0	0	0	0	0	1	1	Arable farming	Flaachtal	NA	2	4	1	2	2	2	1	2	4	4	3	2	3	4	3	4	3	4	3
70	31.03.2019 17:40	1102	0.94415	18	0	529	573	0	0	0	108	0	0	0	0	0	0	25.9893	25.9893	0	22	0	0	0	0	1	0	Livestock	Thurtal	37	1	5	1	3	1	2	2	2	5	4	4	4	4	2	2	2	2	3	1
71	31.03.2019 20:57	3172	2.86916	56	1655	633	730	0	0	0	718	0	0	0	0	0	0	53.9343	53.9343	45.1507	0	0	0	0	0	1	0	Livestock	Andere Gemeinde	47	2	5	1	2	2	2	1	2	4	4	3	4	4	5	2	2	2	2	1
72	31.03.2019 22:13	1291	0.28402	11	1034	0	95	152	0	10	187	0	0	0	0	0	152	0	0	0	0	0	0	0	0	1	0	Arable farming	Stammertal	48	1	4	2	2	1	1	1	3	4	4	4	2	4	4	3	2	3	2	3
73	31.03.2019 22:26	6274	17.99686	86	1804	0	308	3730	0	122	707	0	5411	110	1209	1692	3174	1.05	0	0	0	1.05	0	0	0	1	0	Specialized crops	Andere Gemeinde	NA	1	4	1	2	1	2	1	1	2	4	4	1	3	5	1	4	2	4	3
74	31.03.2019 23:58	2825	3.59013	23	1661	285	849	28	2	0	32	0	699	0	671	28	0	9.6749	9.6749	0	2.0301	0	0	0	0	1	1	Livestock	Flaachtal	NA	4	4	2	2	1	1	2	2	4	4	4	4	4	4	2	2	2	4	1
75	01.04.2019 20:41	2586	4.61628	132	1835	151	580	0	0	20	46	0	1097	0	1097	0	0	21.1993	21.1993	0	16.1507	0	0	0	0	1	0	Livestock	Thurtal	59	2	5	2	3	2	3	1	3	4	5	5	4	5	5	1	4	1	4	1
76	01.04.2019 20:25	3064	3.06537	34	968	852	1244	0	0	0	600	0	0	0	0	0	0	61.4928	61.4928	51.0356	0	0	0	0	0	1	0	Livestock	Flaachtal	38	2	4	1	2	1	2	2	3	3	5	5	4	5	3	2	4	2	2	2
77	01.04.2019 20:30	6516	4.72324	82	3395	1386	1159	0	0	5	282	0	0	0	0	0	0	84.8934	82.6734	71.8274	0	2.1	0.12	0	0.12	1	0	Livestock	Flaachtal	NA	2	4	1	2	2	2	2	2	4	4	4	4	3	4	2	3	1	4	2
78	01.04.2019 22:13	3471	2.76747	19	2921	37	448	0	0	12	126	0	0	0	0	0	0	74.2168	74.2168	0	0	0	0	0	0	1	0	Livestock	Stammertal	47	1	4	1	1	2	1	2	1	3	1	1	1	2	1	2	1	2	1	2
79	04.04.2019 15:18	3105	2.58956	9	1874	505	510	213	0	3	1162	0	209	32	4	0	177	30.4779	29.7779	0	23.737	0.7	0	0	0	1	0	Livestock	Flaachtal	NA	2	5	2	3	3	2	2	3	4	4	3	2	2	4	2	3	1	2	1
80	04.04.2019 15:32	4323	1.6939	77	3524	0	751	48	0	0	435	0	48	48	0	0	0	9.9537	9.9537	8.8411	1	0	0	0	0	1	0	Livestock	Flaachtal	49	1	4	1	2	1	2	2	2	4	5	2	5	5	5	1	5	1	5	1
81	04.04.2019 15:26	3474	1.98102	27	3035	100	339	0	0	0	234	0	190	0	190	0	0	23.8828	23.8828	0	0	0	0	0	0	1	0	Livestock	Kohlfirst/Rhein	49	2	4	2	2	2	2	2	2	4	3	3	2	3	3	2	3	2	2	2
82	08.04.2019 16:06	624	0.13728	0	0	0	0	624	0	0	0	0	0	0	0	0	624	0	0	0	0	0	0	0	0	0	0	Specialized crops	Flaachtal	41	3	5	2	3	2	1	3	3	5	2	2	2	4	3	3	3	3	3	3
83	08.04.2019 21:40	5620	2.53034	35	4959	0	354	252	0	28	612	0	252	245	644	7	0	0	0	0	0	0	0	0	0	1	0	Arable farming	Flaachtal	50	1	5	1	3	3	2	3	3	5	3	3	3	3	4	3	3	3	3	3
84	08.04.2019 20:44	5039	1.85233	58	4168	280	480	0	0	111	350	0	0	0	0	0	0	24.4391	24.4391	0	0	0	0	0	0	1	0	Livestock	Kohlfirst/Rhein	51	2	4	2	2	1	1	1	2	4	2	2	1	1	2	2	1	2	1	2
85	08.04.2019 20:35	1305	0.45088	5	1154	0	141	10	0	0	21	0	10	0	0	0	10	2.1585	0	0	0	2.1585	0	0	0	1	0	Others	Flaachtal	50	1	4	1	2	1	2	1	1	3	2	2	5	4	4	2	NA	2	NA	3
86	08.04.2019 20:58	2187	0.63959	2	1552	180	455	0	0	0	7	0	0	0	0	0	0	5.8685	0	0	0	5.8685	0	0	0	1	0	Others	Kohlfirst/Rhein	51	1	5	1	2	1	2	2	2	4	3	2	2	3	4	2	4	2	4	3
87	08.04.2019 21:16	2621	2.98462	38	1074	0	105	227	0	0	7	0	227	10	0	0	217	2.3	0	0	0	0	2.3	0	2.3	1	0	Livestock	Thurtal	NA	2	2	1	2	3	1	1	2	2	3	5	1	1	2	2	4	2	4	3
88	09.04.2019 06:57	1518	4.56301	0	1110	0	113	170	125	0	136	0	1405	0	1235	0	170	0	0	0	0	0	0	0	0	1	0	Arable farming	Flaachtal	53	1	4	1	2	1	1	1	2	3	4	3	3	3	3	3	2	3	2	3
89	09.04.2019 07:34	2900	1.33571	83	1424	326	1014	0	0	62	165	0	0	0	0	0	0	17.5231	16.8135	0	0	0.7096	0	0	0	1	1	Livestock	Thurtal	33	1	3	2	2	2	1	2	2	3	3	4	3	3	3	1	4	1	4	2
90	09.04.2019 08:17	2818	2.8472	65	1427	453	725	213	0	0	465	0	345	213	132	0	0	42.8619	42.8619	0	26.2192	0	0	0	0	1	0	Livestock	Thurtal	58	1	4	1	2	1	2	3	3	4	4	5	2	4	4	2	4	2	5	2
91	09.04.2019 08:11	5308	1.20676	41	4811	0	491	0	0	6	351	0	0	0	0	0	0	0	0	0	0	0	0	0	0	1	0	Arable farming	Kohlfirst/Rhein	39	1	4	2	3	1	2	2	2	2	4	3	3	2	4	3	3	3	4	3
92	09.04.2019 21:08	1295	0.38901	19	994	56	181	64	0	0	289	0	31	31	0	0	33	0.4	0	0	0	0.34	0.06	0	0.06	1	0	Arable farming	Flaachtal	56	1	4	2	2	2	2	2	2	4	3	3	3	3	3	2	3	2	3	2
93	10.04.2019 07:28	18713	63.73227	75	15779	840	1368	0	616	11	1186	0	16260	0	16260	0	0	0	0	0	0	0	0	0	0	1	0	Specialized crops	Andere Gemeinde	46	1	4	3	3	1	2	1	3	2	5	3	2	5	4	2	NA	2	NA	2
94	10.04.2019 08:57	4677	2.23591	64	4103	0	450	114	0	10	175	0	114	114	0	0	0	0	0	0	0	0	0	0	0	1	0	Arable farming	Kohlfirst/Rhein	50	1	2	2	2	1	1	1	2	2	3	2	2	3	3	3	5	3	3	3
95	10.04.2019 11:35	2032	0.46348	8	1871	0	161	0	0	0	138	0	0	0	139	0	0	0	0	0	0	0	0	0	0	1	0	Arable farming	Stammertal	NA	2	3	1	2	1	1	1	1	4	1	1	1	1	1	3	1	3	1	3
96	10.04.2019 20:36	3600	2.24651	21	2869	524	148	0	0	0	268	0	110	0	400	0	0	31.0558	31.0558	21.9918	0.0219	0	0	0	0	1	0	Livestock	Kohlfirst/Rhein	56	1	4	2	2	1	1	2	2	4	3	3	2	3	5	1	3	1	4	2
97	11.04.2019 22:55	3062	2.16079	62	2667	620	867	0	0	22	599	0	0	0	0	0	0	50.4948	50.1448	35.7096	0.2959	0	0.35	0	0.35	1	0	Livestock	Thurtal	48	2	4	1	2	2	1	2	2	4	3	3	4	3	3	1	4	1	4	1
98	12.04.2019 20:48	1650	0.363	1	1636	0	14	0	0	0	30	0	0	0	0	0	0	0	0	0	0	0	0	0	0	1	0	Arable farming	Kohlfirst/Rhein	61	4	2	1	2	1	1	2	2	3	2	2	3	2	3	3	3	3	3	3
99	15.04.2019 14:37	2966	3.76388	101	771	714	1113	252	0	17	232	0	252	0	0	252	252	56.1774	56.1174	54.5616	0	0	0.06	0	0.06	1	0	Livestock	Thurtal	51	4	4	1	3	2	1	2	2	4	4	2	3	3	3	1	4	2	3	1
100	15.04.2019 14:35	3802	4.21623	54	2410	974	300	118	0	0	877	0	118	118	258	0	0	84.1736	84.0736	57.2959	1	0	0.1	0	0.1	1	0	Livestock	Thurtal	NA	2	3	1	2	1	1	1	2	3	2	3	3	2	3	2	2	2	1	1
101	15.04.2019 21:22	1786	0.86598	32	719	646	167	0	0	0	23	0	0	0	0	0	0	16.2153	16.0953	0	0	0	0.12	0	0.12	1	0	Livestock	Thurtal	58	1	5	2	2	2	1	1	3	4	3	2	4	3	3	2	NA	2	1	2
102	02.05.2019 11:02	876	4.29667	0	0	227	260	389	0	0	600	0	389	389	0	0	0	0	0	0	0	0	0	0	0	0	0	Specialized crops	Flaachtal	50	2	5	1	2	3	2	2	3	5	3	3	4	4	4	3	4	3	NA	3
103	03.05.2019 19:39	2995	2.96772	64	879	987	1115	0	0	14	474	0	0	0	0	0	0	59.3511	59.3511	47.8712	0	0	0	0	0	1	0	Livestock	Flaachtal	63	2	4	1	2	2	2	2	2	3	2	2	2	2	4	1	2	2	3	2
104	06.05.2019 11:32	6520	4.04098	0	4720	374	1385	0	0	41	1273	0	0	0	0	0	0	92.5939	82.244	0	0	9.0139	1.336	1.02	0.316	1	0	Livestock	Flaachtal	NA	1	4	2	3	2	3	2	2	3	5	5	4	5	5	1	5	2	3	2
105	10.05.2019 08:36	4894	2.70479	30	3901	205	565	208	0	15	1204	0	183	165	270	18	25	31.5288	31.5288	0	0	0	0	0	0	1	0	Livestock	Flaachtal	50	2	4	2	2	2	1	2	2	4	4	3	2	4	4	1	4	2	2	2
[truncated: 177 more columns]
